# Supplementary material for: The mechanism of tetraploidization in tree peony, and its implications for speciation and evolution of genus Paeonia L
Source: Front Plant Sci. 2025 May 12;16:1586225. doi: 10.3389/fpls.2025.1586225 (PMC12104305; doi:10.3389/fpls.2025.1586225)
Supplement: Supplementary file 1 [file DataSheet1.zip]

Archive with 5 entries (4 files):
- Supplementary files/
- Supplementary files/Table S1 Karyotype data of ‘Golden Era’ (2n=4x=20, AABB).docx
- Supplementary files/Table S2 Karyotype data of ‘Golden Isles’ (2n=2x=10, AB).docx
- Supplementary files/Table S3 Comparison on arm ratios of homologous chromosomes between ‘Golden Isles’ and ‘Golden Era’ (p-value).docx
- Supplementary files/Table S4 Meiotic abnormalities observed in ‘Golden Isles’ (2n=2x=10, AB).docx
